# Supplementary material for: An Integrative Systems Biology and Experimental Approach Identifies Convergence of Epithelial Plasticity, Metabolism, and Autophagy to Promote Chemoresistance
Source: J Clin Med. 2019 Feb 7;8(2):205. doi: 10.3390/jcm8020205 (PMC6406733; doi:10.3390/jcm8020205)
Supplement: Supplementary file 1 [file jcm-08-00205-s001.zip]

Archive with 3 entries (3 files):
- Supplementary Figure 1.tif
- Supplementary movie 1 - A549vehicle.mp4
- Supplementary movie 2 - A549treated.mp4
